# Supplementary material for: Epigenetic therapy of myelodysplastic syndromes connects to cellular differentiation independently of endogenous retroelement derepression
Source: Genome Med. 2019 Dec 23;11:86. doi: 10.1186/s13073-019-0707-x (PMC6929315; doi:10.1186/s13073-019-0707-x)
Supplement: Supplementary file 1 — Additional file 1: Table S1. Details of patients recruited in this study. Table S2. Details of patient samples used in this study. Table S3. PCR primers used in this study. Table S4. 479 elements differentially expressed between healthy and dysplastic HSCs. Table S5. Interferon-stimulated genes (ISG) and LTR elements (IS-LTR) used in this study. Table S6. 91 transcripts differentially expressed between responders and failures prior to 5-AZA treatment. [file 13073_2019_707_MOESM1_ESM.xlsx]

## Sheet: Table S1
Table S1. Details of patients recruited in this study
					Clinical parameters									ERE-derived reads, % of total reads				Pre-treatment mutational signature				Post-treatment mutational signature
Patient ID	Disease	Treament	Response		WHO	IPSS	WPSS	IPSSR	KARYOTYPE RISK (IPSSR)	Leukaemia-free survival (months)	Overall survival (months)	STATUS		Untreated	Cycle 1	Cycle 6		Gene symbol	Alt Freq	ClinVar		Gene symbol	Alt Freq	ClinVar
Cohort 1
50MPE	Healthy	NO	NA		NA	NA	NA	NA	NA	NA	NA	NA		14.1444
60EIR	Healthy	NO	NA		NA	NA	NA	NA	NA	NA	NA	NA		11.0471
80PAN	Healthy	NO	NA		NA	NA	NA	NA	NA	NA	NA	NA		12.5856
85ATH	Healthy	NO	NA		NA	NA	NA	NA	NA	NA	NA	NA		14.3396
110ANA	MDS	YES	CR		MDS-EB-2	INT-2	HIGH	VERY HIGH	GOOD	13.3115	15.7705	ALIVE		17.6299	18.5225	NA		FLT3; WT1; NPM1; DNMT3A	0.18; 0.28; 0.32; 0.37	likely_pathogenic; likely_pathogenic; likely_pathogenic; likely_pathogenic		DNMT3A	0.04	likely_pathogenic
45MAR	MDS	YES	NA		MDS-EB-2	INT-2	HIGH		GOOD	NA	0.754098	DEAD		16.3531	NA	NA		NO MUTATIONAL DATA AVAILABLE				NO MUTATIONAL DATA AVAILABLE
60SOY	MDS	YES	CR		MDS-EB-2	INT-2	HIGH	HIGH	GOOD	NA	18.3607	DEAD		23.9082	11.2754	NA		WT1; KRAS; DNMT3A; FLT3; NPM1; CBL	0.42; 0.078; 0.4; 0.068; 0.43; 0.33	likely_pathogenic; likely_pathogenic; likely_pathogenic; likely_pathogenic; likely_pathogenic; likely_pathogenic		NO VARIANTS FOUND
85PAR	MDS	YES	FAIL		MDS-EB-2	INT-2	VERY HIGH	HIGH	GOOD	NA	17.7049	DEAD		16.9394	NA	NA		SF3B1; BCOR	0.154; 0.49	pathogenic; benign,conflicting_interpretations_of_pathogenicity		NO MUTATIONAL DATA AVAILABLE
90KON	MDS	YES	CR		MDS-EB-2	INT-2	HIGH	HIGH	GOOD	15.5082	28.5574	ALIVE		23.3399	22.3974	NA		STAG2	0.84	likely_pathogenic		STAG2	0.52	likely_pathogenic
65GEO	CMML-II	YES	FAIL		CMML-2	INT-2		VERY HIGH	INTERMEDIATE	5.21311	16.9508	DEAD		15.8231	13.7255	NA		NRAS,CSDE1; NPM1	0.096; 0.617	pathogenic; pathogenic		NRAS,CSDE1; NPM1	0.242; 0.577	pathogenic; pathogenic
80GIO	CMML-II	YES	CR		CMML-2	INT-2	HIGH	HIGH	GOOD	37.8689	38.7869	ALIVE		NA	13.469	NA		NO MUTATIONAL DATA AVAILABLE				NO MUTATIONAL DATA AVAILABLE
45IOA	CMML-II	YES	PARTIAL		CMML-2	INT-2	VERY HIGH	HIGH	INTERMEDIATE	NA	34.7541	DEAD		12.3982	17.171	NA		NRAS; CUX1; EZH2; ASXL1; U2AF1	0.36; 0.82; 0.8; 0.41; 0.39	likely_pathogenic; likely_pathogenic; likely_pathogenic; likely_pathogenic; likely_pathogenic		U2AF1; ASXL1; EZH2; CUX1	0.24; 0.23; 0.45; 0.48	likely_pathogenic; likely_pathogenic; likely_pathogenic; likely_pathogenic
25KAR	de novo AML	NO	NA		AML-NOS	NA	NA	NA	NA	NA	NA	NA		12.1719
70STE	de novo AML	NO	NA		AML-NOS	NA	NA	NA	NA	NA	NA	NA		12.3023
70NIK	de novo AML	NO	NA		AML-NOS	NA	NA	NA	NA	NA	NA	NA		13.2176
70MAR	de novo AML	NO	NA		AML-NOS	NA	NA	NA	NA	NA	NA	NA		15.2145
Cohort 2
105DEL	Healthy	NO	NA		NA	NA	NA	NA	NA	NA	NA	NA		20.9396
45MOL	Healthy	NO	NA		NA	NA	NA	NA	NA	NA	NA	NA		10.5027
70SID	Healthy	NO	NA		NA	NA	NA	NA	NA	NA	NA	NA		18.5326
75MOU	Healthy	NO	NA		NA	NA	NA	NA	NA	NA	NA	NA		17.5548
90NTA	Healthy	NO	NA		NA	NA	NA	NA	NA	NA	NA	NA		11.0695
25AMI	MDS	YES	FAIL		MDS-EB-2	INT-1	NA	LOW	GOOD	5.14754	8.65574	DEAD		9.29815	18.4289	10.7656		NO VARIANTS FOUND				NO VARIANTS FOUND
25LAC	MDS	YES	FAIL		MDS-EB-2	INT-2	HIGH	HIGH	GOOD	NA	9.77049	ALIVE		10.8188	15.2261	15.0605		TET2; CEBPA; STAG2	0.38; 0.44; 0.79	likely_pathogenic; likely_pathogenic; likely_pathogenic		TET2; CEBPA; STAG2	0.39; 0.35; 0.74	likely_pathogenic; likely_pathogenic; likely_pathogenic
25NIK	MDS	YES	FAIL		MDS-EB-2	INT-2	VERY HIGH	HIGH	VERY POOR	38.623	38.623	ALIVE		11.6466	11.6922	11.2002		NO VARIANTS FOUND				NO VARIANTS FOUND
30NIK	MDS	YES	CR		AML-MRC	HIGH	NA	VERY HIGH	GOOD	NA	3.67213	ALIVE		10.5145	9.82	10.6333		IDH2	0.162	pathogenic		IDH2	0.336	pathogenic
30VOG	MDS	YES	FAIL		MDS-EB-2	ΙΝΤ-1	VERY HIGH	LOW	GOOD	NA	13.9016	DEAD		14.0058	13.0229	13.0329		IDH2; ZRSR2; ASXL1	0.39; 0.7; 0.37	likely_pathogenic; likely_pathogenic; likely_pathogenic		IDH2; ZRSR2; ASXL1	0.41; 0.78; 0.3	likely_pathogenic; likely_pathogenic; likely_pathogenic
35MPO	MDS	YES	CR		MDS-EB-2	INT-2	HIGH	HIGH	GOOD	NA	43.2787	ALIVE		14.6923	15.1714	16.6932		NPM1	0.044	pathogenic		NRAS,CSDE1; PTPN11	0.107; 0.083	pathogenic; likely_pathogenic
25SER	CMML-II	YES	CR		CMML-2	INT-1	NA	LOW	INTERMEDIATE	NA	20.0984	ALIVE		8.69865	8.61362	9.89443		PTPN11; BCOR	0.491; 0.045	pathogenic; conflicting_interpretations_of_pathogenicity		PTPN11	0.233	pathogenic
40GKO	CMML-II	YES	CR		CMML-2	ΙΝΤ-2	NA	ΙΝΤ	GOOD	NA	38.7869	ALIVE		13.5105	NA	15.6794		KRAS; CUX1; U2AF1	0.3; 0.88; 0.45	likely_pathogenic; likely_pathogenic; likely_pathogenic		KRAS; CUX1; NRAS; U2AF1	0.072; 0.75; 0.23; 0.4	likely_pathogenic; likely_pathogenic; likely_pathogenic; likely_pathogenic
40TSO	CMML-II	YES	FAIL		CMML-2	ΙΝΤ-1	NA	LOW	GOOD	8.95082	9.08197	DEAD		12.2866	13.5858	20.7454		JAK2	0.088	pathogenic,risk_factor,affects		NO VARIANTS FOUND
25LOU	CMML-II	YES	FAIL		CMML-2	ΙΝΤ-1	NA	LOW	GOOD	NA	9.11475	ALIVE		10.4636	11.0487	11.2289		TET2; STAG2; EZH2	0.4; 0.19; 0.23	likely_pathogenic; likely_pathogenic; likely_pathogenic		TET2; STAG2; NRAS; EZH2	0.74; 0.36; 0.13; 0.37	likely_pathogenic; likely_pathogenic; likely_pathogenic; likely_pathogenic
25TER	CMML-II	YES	FAIL		CMML-2	ΙΝΤ-1	NA	INTERM	GOOD	NA	16.8197	ALIVE		18.5512	10.2253	NA		CBL; SRSF2; RUNX1; TET2	0.56; 0.27; 0.32; 0.3	likely_pathogenic; likely_pathogenic; likely_pathogenic; likely_pathogenic		CBL; SRSF2; RUNX1; TET2	0.78; 0.38; 0.35; 0.38	likely_pathogenic; likely_pathogenic; likely_pathogenic; likely_pathogenic
55KAR	CMML-II	YES	CR		CMML-2	INT-2	NA	INTERM	GOOD	NA	13.1803	ALIVE		13.3944	NA	17.7557		NO MUTATIONAL DATA AVAILABLE				NO MUTATIONAL DATA AVAILABLE
55KAS	de novo AML	NO	NA		AML-NOS	NA	NA	NA	NA	NA	NA	NA		14.265
95PAP	de novo AML	NO	NA		AML-NOS	NA	NA	NA	NA	NA	NA	NA		14.7906
90PAS	de novo AML	NO	NA		AML-NOS	NA	NA	NA	NA	NA	NA	NA		14.506
65GAZ	de novo AML	NO	NA		AML-NOS	NA	NA	NA	NA	NA	NA	NA		16.2799
75NEO	de novo AML	NO	NA		AML-NOS	NA	NA	NA	NA	NA	NA	NA		20.0623
INDEX
NA = Not Applicable / Not Available
MDS-EB-2 = Myelodysplastic Syndrome with Excess Blasts type 2
CMML-2 = Chronic MyeloMonocytic Leukemia 2
AML-NOS = Acute Myeloid Leukemia Not Otherwise Specified
AML-MRC = Acute Myeloid Leukemia with Myelodysplasia-Related Changes

## Sheet: Table S2
Table S2. Details of patient samples used in this study
Patient ID	Treament	Response	Cohort	Sample ID	Cell Type	Cycle
Healthy
50MPE	NO	NA	1	4	CD34	NA
60EIR	NO	NA	1	3	CD34	NA
80PAN	NO	NA	1	7	CD34	NA
85ATH	NO	NA	1	2	CD34	NA
105DEL	NO	NA	2	GEO531A31	CD34	NA
45MOL	NO	NA	2	GEO531A42	CD34	NA
70SID	NO	NA	2	GEO531A37	CD34	NA
75MOU	NO	NA	2	GEO531A28	CD34	NA
90NTA	NO	NA	2	GEO531A41	CD34	NA
105DEL	NO	NA	2	GEO531A93	CD4	NA
45MOL	NO	NA	2	GEO531A97	CD4	NA
70SID	NO	NA	2	GEO531A89	CD4	NA
75MOU	NO	NA	2	GEO531A131	CD4	NA
90NTA	NO	NA	2	GEO531A90	CD4	NA
105DEL	NO	NA	2	GEO531A75	CD8	NA
45MOL	NO	NA	2	GEO531A71	CD8	NA
70SID	NO	NA	2	GEO531A63	CD8	NA
75MOU	NO	NA	2	GEO531A47	CD8	NA
90NTA	NO	NA	2	GEO531A44	CD8	NA
MDS
110ANA	NO	CR	1	J1	CD34	0
110ANA	YES	CR	1	J2	CD34	1
25AMI	YES	FAIL	2	GEO531A1	CD34	6
25AMI	YES	FAIL	2	GEO531A12	CD34	1
25AMI	YES	FAIL	2	GEO531A152	CD4	6
25AMI	NO	FAIL	2	GEO531A167	CD4	0
25AMI	YES	FAIL	2	GEO531A171	CD4	1
25AMI	NO	FAIL	2	GEO531A3	CD34	0
25AMI	YES	FAIL	2	GEO531A65	CD8	6
25AMI	NO	FAIL	2	GEO531A68	CD8	0
25AMI	YES	FAIL	2	GEO531A84	CD8	1
25LAC	NO	FAIL	2	GEO531A145	CD4	0
25LAC	YES	FAIL	2	GEO531A160	CD4	1
25LAC	YES	FAIL	2	GEO531A27	CD34	6
25LAC	NO	FAIL	2	GEO531A5	CD34	0
25LAC	NO	FAIL	2	GEO531A52	CD8	0
25LAC	YES	FAIL	2	GEO531A8	CD34	1
25LAC	YES	FAIL	2	GEO531A82	CD8	6
25LAC	YES	FAIL	2	GEO531A86	CD8	1
25LAC	YES	FAIL	2	GEO531A88	CD4	6
25NIK	NO	FAIL	2	GEO531A11	CD34	0
25NIK	YES	FAIL	2	GEO531A24	CD34	6
25NIK	YES	FAIL	2	GEO531A26	CD34	1
25NIK	YES	FAIL	2	GEO531A45	CD8	1
25NIK	YES	FAIL	2	GEO531A46	CD8	6
25NIK	NO	FAIL	2	GEO531A53	CD8	0
25NIK	YES	FAIL	2	GEO531A87	CD4	1
25NIK	YES	FAIL	2	GEO531A91	CD4	6
25NIK	NO	FAIL	2	GEO531A94	CD4	0
30NIK	NO	CR	2	GEO531A16	CD34	0
30NIK	YES	CR	2	GEO531A163	CD4	6
30NIK	NO	CR	2	GEO531A170	CD4	0
30NIK	YES	CR	2	GEO531A18	CD34	1
30NIK	YES	CR	2	GEO531A21	CD34	6
30NIK	YES	CR	2	GEO531A55	CD8	6
30NIK	YES	CR	2	GEO531A66	CD8	1
30NIK	NO	CR	2	GEO531A72	CD8	0
30VOG	YES	FAIL	2	GEO531A10	CD34	1
30VOG	NO	FAIL	2	GEO531A13	CD34	0
30VOG	YES	FAIL	2	GEO531A162	CD4	6
30VOG	YES	FAIL	2	GEO531A17	CD34	6
30VOG	YES	FAIL	2	GEO531A54	CD8	1
30VOG	YES	FAIL	2	GEO531A58	CD8	6
30VOG	NO	FAIL	2	GEO531A60	CD8	0
35MPO	YES	CR	2	GEO531A132	CD4	1
35MPO	NO	CR	2	GEO531A138	CD4	0
35MPO	YES	CR	2	GEO531A33	CD34	1
35MPO	YES	CR	2	GEO531A36	CD34	6
35MPO	NO	CR	2	GEO531A38	CD34	0
35MPO	YES	CR	2	GEO531A49	CD8	6
35MPO	YES	CR	2	GEO531A51	CD8	1
35MPO	NO	CR	2	GEO531A62	CD8	0
35MPO	YES	CR	2	GEO531A92	CD4	6
45MAR	NO	NA	1	H1	CD34	0
60SOY	NO	CR	1	D1	CD34	0
60SOY	YES	CR	1	D2	CD34	1
85PAR	NO	NA	1	B1	CD34	0
90KON	NO	CR	1	I1	CD34	0
90KON	YES	CR	1	I2	CD34	1
CMML-II
65GEO	NO	FAIL	1	C1	CD34	0
65GEO	YES	FAIL	1	C2	CD34	1
80GIO	YES	CR	1	E2	CD34	1
45IOA	NO	PR	1	F1	CD34	0
45IOA	YES	PR	1	F2	CD34	1
25SER	YES	CR	2	GEO531A130	CD4	6
40GKO	YES	CR	2	GEO531A133	CD4	6
25SER	NO	CR	2	GEO531A134	CD4	0
40TSO	NO	FAIL	2	GEO531A137	CD4	0
25LOU	YES	FAIL	2	GEO531A14	CD34	1
25TER	NO	FAIL	2	GEO531A141	CD4	0
25LOU	NO	FAIL	2	GEO531A144	CD4	0
25LOU	YES	FAIL	2	GEO531A15	CD34	6
25LOU	YES	FAIL	2	GEO531A164	CD4	6
40TSO	YES	FAIL	2	GEO531A165	CD4	1
25SER	YES	CR	2	GEO531A168	CD4	1
25LOU	YES	FAIL	2	GEO531A169	CD4	1
40GKO	NO	CR	2	GEO531A172	CD4	0
40TSO	NO	FAIL	2	GEO531A19	CD34	0
40TSO	YES	FAIL	2	GEO531A23	CD34	6
25SER	YES	CR	2	GEO531A25	CD34	1
55KAR	YES	CR	2	GEO531A29	CD34	6
25TER	NO	FAIL	2	GEO531A30	CD34	0
40GKO	NO	CR	2	GEO531A32	CD34	0
55KAR	NO	CR	2	GEO531A34	CD34	0
40GKO	YES	CR	2	GEO531A35	CD34	6
25SER	YES	CR	2	GEO531A39	CD34	6
40TSO	YES	FAIL	2	GEO531A4	CD34	1
25TER	YES	FAIL	2	GEO531A40	CD34	1
25SER	YES	CR	2	GEO531A48	CD8	6
55KAR	YES	CR	2	GEO531A50	CD8	6
25SER	NO	CR	2	GEO531A57	CD8	0
40GKO	YES	CR	2	GEO531A59	CD8	6
25SER	NO	CR	2	GEO531A6	CD34	0
40TSO	YES	FAIL	2	GEO531A61	CD8	6
25TER	YES	FAIL	2	GEO531A64	CD8	1
40TSO	YES	FAIL	2	GEO531A67	CD8	1
40TSO	NO	FAIL	2	GEO531A69	CD8	0
25LOU	NO	FAIL	2	GEO531A7	CD34	0
55KAR	NO	CR	2	GEO531A70	CD8	0
25LOU	NO	FAIL	2	GEO531A76	CD8	0
25LOU	YES	FAIL	2	GEO531A77	CD8	6
25TER	NO	FAIL	2	GEO531A78	CD8	0
40GKO	NO	CR	2	GEO531A79	CD8	0
25LOU	YES	FAIL	2	GEO531A81	CD8	1
25SER	YES	CR	2	GEO531A83	CD8	1
40TSO	YES	FAIL	2	GEO531A95	CD4	6
25TER	YES	FAIL	2	GEO531A96	CD4	1
de novo AML
25KAR	NO	NA	1	1	CD34	0
70STE	NO	NA	1	6	CD34	0
70NIK	NO	NA	1	8	CD34	0
70MAR	NO	NA	1	9	CD34	0
55KAS	NO	NA	2	GEO531A140	CD4	0
95PAP	NO	NA	2	GEO531A149	CD4	0
90PAS	NO	NA	2	GEO531A156	CD4	0
65GAZ	NO	NA	2	GEO531A161	CD4	0
75NEO	NO	NA	2	GEO531A166	CD4	0
55KAS	NO	NA	2	GEO531A2	CD34	0
90PAS	NO	NA	2	GEO531A20	CD34	0
95PAP	NO	NA	2	GEO531A22	CD34	0
65GAZ	NO	NA	2	GEO531A43	CD34	0
75NEO	NO	NA	2	GEO531A56	CD8	0
55KAS	NO	NA	2	GEO531A73	CD8	0
95PAP	NO	NA	2	GEO531A74	CD8	0
90PAS	NO	NA	2	GEO531A80	CD8	0
65GAZ	NO	NA	2	GEO531A85	CD8	0
75NEO	NO	NA	2	GEO531A9	CD34	0

## Sheet: Table S3
Table S3. PCR primers used in this study
Name	Forward	Reverse
CASC15_new	TCGTGAACTCCTGACCTTGT	CAGCCCTACCTTCAAAAGCG
CASC15_ex12	TCCCTTAAAAGTGCGACGAAG	GGAGGTCAGTGCTAGGAAGT
WDR76_ex34	CGAAAGGAAGAGACTGAAGAACA	CTTTTGGATTTAGGAGGCTGTCT
WDR76_ex68	CAGGAATGAGCAAGCCAAGT	AGAGAATATTGGGCCTGTGGT
BRIP1_ex56	CCACTCTGGCTGCAAAGTTA	TCTGTTCCAAAGCAATGACGT
BRIP1_ex6new	TCGCCACAGAAACCGTTTAG	GCTTCTCCCCAGGACATCC
SOBP_denovo	TGAGGAGATGAAGAACTTTGCAG	CGGCTCTCCCCATCTGTAG
HPRT	TGACACTGGCAAAACAATGCA	GGTCCTTTTCACCAGCAAGCT

## Sheet: Table S4
Table S4. 479 elements differentially expressed between healthy and dysplastic HSCs
Ensembl gene ID or ERE name and chromosomal position	Gene Symbol	p-value	q-value	Log2 Fold change
ENSG00000166349	RAG1	3.56e-13	8.65e-08	7.11548
ENSG00000164330	EBF1	1.9e-09	9.66e-05	6.16517
ENSG00000128218	VPREB3	4.05e-12	8.05e-07	5.99478
ENSG00000110777	POU2AF1	5.56e-10	3.92e-05	5.13432
ENSG00000137265	IRF4	3.87e-07	0.00617568	5.09402
ENSG00000228495	LINC01013	3.18e-19	3.47e-13	5.09314
ENSG00000172995	ARPP21	3.19e-06	0.0216745	5.09176
ENSG00000175097	RAG2	7e-11	6.37e-06	4.75782
SINE/MIR|MIRb|11|36577574|36577784	N/A	8.97e-23	1.96e-16	4.69123
LINE/L1|L1PA7|15|33757852|33763614	N/A	3.78e-08	0.00108758	4.43735
ENSG00000178217	SH2D4B	1.51e-11	2.06e-06	4.38247
LTR/Gypsy|MamGypLTR2c|2|89243554|89244093	N/A	3.57e-18	2.11e-12	4.34607
ENSG00000041515	MYO16	2.4e-07	0.00433935	4.32886
LTR/ERV1|HERVFH21-int~LTR21B|X|64842520|64851088	N/A	3.16e-12	6.91e-07	4.30879
ENSG00000265929	hsa-mir-5195	2.17e-11	2.8e-06	4.22126
ENSG00000122585	NPY	3.98e-09	0.000178735	4.1947
SINE/MIR|MIRc|22|23752707|23752826	N/A	6.46e-11	6.14e-06	4.17327
ENSG00000112182	BACH2	8.65e-06	0.0403832	4.06534
ENSG00000250125	RP11-707A18.1	8.49e-06	0.0401569	4.03107
ENSG00000166073	GPR176	2.7e-09	0.000131125	3.90058
ENSG00000139915	MDGA2	1.14e-06	0.0118224	3.84012
ENSG00000196092	PAX5	1.69e-09	9.66e-05	3.83662
SINE/Alu|AluSx1|6|106970530|106970828	N/A	8.43e-07	0.00996145	3.79314
LINE/L1|L1MEg2|2|89242996|89243402	N/A	1.33e-13	3.83e-08	3.69357
SINE/Alu|AluSq|21|15442430|15442733	N/A	2.46e-06	0.0189477	3.67263
ENSG00000263482	ANTXRLP1	1.74e-08	0.000656075	3.60952
ENSG00000211978	IGHV5-78	1.47e-06	0.0137048	3.5909
ENSG00000223929	AC007381.2	1.81e-09	9.66e-05	3.47871
LINE/L1|L1ME4a|2|191068884|191069286	N/A	5.68e-06	0.0314466	3.38444
LINE/L2|L2b|20|9402040|9402921	N/A	9.27e-07	0.010493	3.37316
SINE/Alu|AluSg|11|111352654|111352955	N/A	3.54e-09	0.000164625	3.2514
LINE/L1|L1MD|6|132157142|132158600	N/A	3.86e-18	2.11e-12	3.23461
ENSG00000185304	RGPD2	6.44e-06	0.0339421	3.21627
ENSG00000280953	N/A	1.8e-09	9.66e-05	3.20017
ENSG00000187621	TCL6	1.04e-10	8.74e-06	3.15294
ENSG00000120279	MYCT1	8.07e-07	0.0096958	3.09801
ENSG00000162599	NFIA	1.87e-09	9.66e-05	3.08532
ENSG00000187627	RGPD1	5.89e-06	0.0321476	3.05142
SINE/MIR|MIRb|9|72903994|72904239	N/A	5.64e-07	0.00792555	3.04627
SINE/Alu|AluSq2|15|75352858|75353163	N/A	7.7e-06	0.0381096	3.04103
ENSG00000228590	AC007381.3	8.35e-08	0.00202678	3.01862
ENSG00000133878	DUSP26	1.62e-06	0.0141576	2.99787
LINE/L1|L1MA3|6|124577132|124581157	N/A	9.11e-06	0.0417836	2.99462
LINE/L1|L1ME3A|3|155181941|155182427	N/A	2.31e-06	0.0183203	2.98103
LTR/ERV1|MER57B2|1|239750499|239750891	N/A	4.22e-07	0.00655549	2.97062
SINE/Alu|AluJb|6|152722737|152723016	N/A	5.36e-06	0.0305588	2.96161
ENSG00000279204	RP11-175K6.2	8.64e-10	5.9e-05	2.93939
LINE/CR1|X6A_LINE|11|36591439|36591790	N/A	1.4e-13	3.83e-08	2.85829
LINE/L1|L1MC4a|2|191068627|191068827	N/A	1.66e-06	0.0142831	2.85188
ENSG00000260271	RP1-45N11.1	3.15e-11	3.83e-06	2.84343
LINE/L1|L1PA16|4|132295531|132298493	N/A	1.74e-07	0.00345185	2.82335
ENSG00000230945	LINC01507	4.86e-11	5.06e-06	2.78593
SINE/MIR|MIRb|1|239706997|239707197	N/A	5.37e-06	0.0305588	2.77477
LTR/ERVL-MaLR|MLT1M|14|70157239|70157768	N/A	5.6e-07	0.00792555	2.66322
ENSG00000249881	CTB-57H20.1	1.37e-07	0.00294598	2.62502
SINE/MIR|MIR3|3|155183191|155183309	N/A	1.49e-06	0.0137409	2.60488
LINE/L1|L1PA17|19|21967686|21968894	N/A	6.9e-06	0.0353067	2.55809
SINE/Alu|AluSq2|2|60401931|60402236	N/A	9e-08	0.00211469	2.55283
LTR/ERV1|LTR1B|21|15380695|15381459	N/A	2.78e-08	0.000880423	2.54725
LINE/L1|L1MEd|10|46219213|46219609	N/A	2.36e-06	0.0183918	2.53667
LTR/ERVL-MaLR|MLT1J|3|148408300|148408761	N/A	2.36e-08	0.00079508	2.50176
LTR/ERV1|LTR1B|14|95676273|95677024	N/A	3.3e-08	0.000988851	2.4837
LINE/L1|L1ME4b|6|90039684|90042047	N/A	1.15e-05	0.0482556	2.47432
SINE/Alu|AluSg|6|150842716|150843011	N/A	2.04e-07	0.00388139	2.46602
LTR/ERVL-MaLR|MLT1E2|2|60396049|60396632	N/A	1.05e-05	0.045216	2.46261
LINE/L1|L1MEc|11|59108290|59108711	N/A	5.45e-06	0.0308574	2.46091
LINE/L1|L1PA4|9|80117347|80122335	N/A	4.44e-11	4.91e-06	2.45382
ENSG00000245954	RP11-18H21.1	5.93e-06	0.0321476	2.43005
LINE/L2|L2c|21|15383325|15383704	N/A	6.94e-06	0.0353067	2.42492
LTR/ERVL-MaLR|MLT1N2|2|60338167|60338631	N/A	6.8e-08	0.00174928	2.42467
LINE/L1|L1MB1|22|16685323|16687383	N/A	3.39e-07	0.00552476	2.42184
LTR/ERVL-MaLR|MSTB1|4|65024161|65024597	N/A	1.24e-06	0.0121021	2.41676
LINE/L1|L1ME3|6|13800866|13801242	N/A	1.51e-06	0.0137409	2.38521
LINE/L1|L1MA9|9|80051690|80057594	N/A	4.76e-07	0.00707165	2.36523
LTR/ERVL|MLT2D|21|15399462|15400094	N/A	6.4e-09	0.000269177	2.36327
LINE/L1|L1M5|22|36939372|36939700	N/A	3.43e-06	0.0224789	2.36083
LINE/CR1|L3|4|142821922|142822181	N/A	1.1e-05	0.0466208	2.32812
ENSG00000168502	MTCL1	2.02e-06	0.0163857	2.31839
ENSG00000227220	RP11-69I8.3	1.55e-09	9.13e-05	2.29774
ENSG00000188269	OR7A5	6.8e-08	0.00174928	2.29511
SINE/MIR|MIRb|2|60395339|60395491	N/A	7.14e-07	0.00894509	2.27326
LINE/L1|L1M4c|3|51166351|51169998	N/A	5.68e-06	0.0314466	2.27292
LTR/ERVL|LTR16E2|10|80645235|80645777	N/A	4.49e-11	4.91e-06	2.25973
SINE/Alu|AluSx1|3|109327390|109327684	N/A	7.93e-06	0.0381426	2.25809
ENSG00000100368	CSF2RB	8.63e-06	0.0403832	2.24039
LINE/L1|L1M3|14|106850449|106850525	N/A	2.18e-08	0.000762887	2.23452
LINE/L1|L1ME1|6|90017522|90018589	N/A	1.62e-07	0.00334614	2.23235
LTR/ERVL-MaLR|MLT1A0|2|165872355|165872719	N/A	8.19e-07	0.00978476	2.21792
SINE/Alu|AluSx4|17|44388525|44388814	N/A	1.13e-05	0.0474782	2.20835
ENSG00000111846	GCNT2	1.08e-05	0.0459478	2.20454
ENSG00000121570	DPPA4	3.32e-06	0.0221002	2.194
LINE/L1|L1MD|2|89241134|89241621	N/A	9.95e-09	0.000388251	2.15411
ENSG00000253456	CTD-2363C16.2	2.52e-07	0.00452164	2.15136
ENSG00000267568	RP11-87G24.3	7.92e-06	0.0381426	2.1332
LINE/L1|L1ME3G|8|90874394|90874898	N/A	2.88e-07	0.00492613	2.13092
LTR/ERVK|HERVK14C-int|17|8062630|8063906	N/A	9.62e-06	0.0429322	2.12944
LINE/L1|L1M5|19|17553094|17553261	N/A	1.93e-06	0.0159534	2.1229
LINE/L1|L1MA10|6|132137075|132138036	N/A	9.55e-11	8.35e-06	2.11875
LINE/L1|HAL1|7|152210654|152211479	N/A	3.19e-06	0.0216745	2.11722
LTR/ERVL-MaLR|MSTB2|17|14169771|14170209	N/A	1.7e-06	0.0145866	2.10958
LTR/ERVL|ERV3-16A3_I-int|14|106711145|106711924	N/A	2.97e-06	0.021028	2.08231
LTR/ERVL|ERV3-16A3_I-int|14|106713671|106714026	N/A	1.65e-06	0.0142779	2.06082
ENSG00000233056	ERVH48-1	1.22e-05	0.0498335	2.05572
LINE/L2|L2|10|96316011|96316603	N/A	1.29e-06	0.0124541	2.05456
SINE/Alu|AluJb|1|24924085|24924383	N/A	3.88e-06	0.0242715	2.05224
ENSG00000106078	COBL	1.2e-05	0.0495172	2.04965
LINE/L1|L1MDa|3|148770130|148771281	N/A	2.24e-06	0.0177755	2.04839
LINE/L1|L1ME4b|1|239863609|239864074	N/A	2.16e-06	0.0172521	2.04494
SINE/MIR|MIRb|2|223985580|223985791	N/A	1.18e-06	0.0120229	2.03198
LINE/L1|L1MA9|14|106787323|106788162	N/A	7.91e-06	0.0381426	2.02396
LINE/L2|L2|13|108500572|108500924	N/A	9.02e-10	5.95e-05	2.01145
LTR/ERVL-MaLR|MLT1A0|21|15398400|15398746	N/A	5.63e-06	0.0314466	1.97984
LINE/L1|L1MA4A|18|58712361|58712824	N/A	3.79e-06	0.024031	1.97567
LINE/L1|L1ME4a|X|24501736|24502448	N/A	1.14e-06	0.0118224	1.97109
LTR/ERV1|LTR28B~MER52-int|9|108792229|108801149	N/A	2e-07	0.00387181	1.9565
LTR/ERVL-MaLR|MLT1A0|6|132146742|132147108	N/A	4.01e-09	0.000178735	1.95568
LINE/L1|L1PA6|6|131987983|131989019	N/A	1.4e-07	0.00296323	1.94778
LINE/L2|L2b|16|27361997|27362215	N/A	6.02e-06	0.0324895	1.94074
ENSG00000263667	RP3-416J7.4	1.32e-06	0.0125863	1.93728
ENSG00000245812	RP11-175K6.1	6.54e-07	0.00876845	1.92558
LINE/L2|L2a|8|90882569|90882898	N/A	1.95e-06	0.0159538	1.92237
LINE/L2|L2d|2|60394819|60395183	N/A	3.55e-06	0.0229256	1.92076
LINE/L1|L1M3|8|102335850|102336968	N/A	1.56e-06	0.0140113	1.90618
SINE/Alu|AluSx|6|407623|407812	N/A	4.55e-07	0.00685259	1.89688
SINE/Alu|AluSz6|19|17532992|17533127	N/A	1.51e-06	0.0137409	1.87961
SINE/MIR|MIRb|1|27326573|27326701	N/A	2.04e-07	0.00388139	1.8688
LINE/L1|L1MC5a|7|128598641|128599881	N/A	2.5e-06	0.0191213	1.86144
ENSG00000158497	HMHB1	2.11e-06	0.0168975	1.84626
LINE/L2|L2a|6|90043988|90045035	N/A	6.73e-07	0.00885952	1.84168
LINE/L1|L1MB7|6|90099761|90100316	N/A	4.41e-06	0.0268295	1.81969
ENSG00000091138	SLC26A3	1.29e-06	0.0124541	1.81793
LINE/L1|HAL1|11|96079681|96080444	N/A	3.28e-06	0.0219824	1.81428
SINE/Alu|AluSc5|6|132074773|132075070	N/A	1.34e-10	1.08e-05	1.81416
SINE/MIR|MIR|18|58715511|58715750	N/A	1.37e-06	0.013033	1.81404
LINE/RTE-X|L4_B_Mam|2|68308930|68309247	N/A	3.18e-06	0.0216745	1.80618
LINE/CR1|L3|1|241870151|241871445	N/A	7.74e-06	0.0381125	1.79666
LTR/ERV1|MER57B2|20|9403462|9403848	N/A	3.21e-06	0.0216745	1.78893
LINE/L1|L1MA4|1|65747032|65749571	N/A	3.25e-08	0.000988851	1.7817
LINE/L1|L1ME4a|5|158931983|158932539	N/A	6.51e-07	0.00876845	1.78051
LTR/ERVL|LTR84b|17|76963950|76964408	N/A	9.16e-07	0.0104313	1.77238
ENSG00000122043	LINC00544	1.39e-06	0.0131627	1.76529
LINE/L1|L1M5|5|158249626|158250826	N/A	9.73e-08	0.00223979	1.74568
LTR/ERVL|LTR16C|19|14048480|14048917	N/A	8.75e-06	0.0406234	1.72818
LTR/ERVL-MaLR|MLT1K|10|128317099|128317540	N/A	1.73e-09	9.66e-05	1.72709
LINE/L1|L1PA10|5|60714189|60716390	N/A	3.19e-06	0.0216745	1.72065
SINE/MIR|MIRb|9|69204020|69204211	N/A	4.27e-07	0.00655549	1.71746
LTR/ERVL-MaLR|MLT1K|4|142629883|142630333	N/A	1.17e-06	0.0120172	1.71591
LINE/L2|L2c|10|80644358|80644474	N/A	1.84e-10	1.39e-05	1.71505
LINE/L2|L2a|1|239574142|239574722	N/A	6.88e-07	0.00894509	1.70639
LINE/L1|L1ME4b|1|239864792|239865436	N/A	9.96e-06	0.0439779	1.69895
ENSG00000182264	IZUMO1	4.06e-06	0.025222	1.69852
SINE/MIR|MIRb|8|118288148|118288357	N/A	1.48e-07	0.00312027	1.69841
ENSG00000185650	ZFP36L1	4.29e-07	0.00655549	1.69538
LINE/L1|L1ME1|1|8370090|8370519	N/A	5.79e-06	0.0318282	1.69306
LINE/L1|L1MB5|14|63704127|63704567	N/A	3.04e-06	0.0213304	1.69227
LINE/L1|L1MB2|5|60725140|60725836	N/A	8.62e-06	0.0403832	1.666
SINE/MIR|MIR|3|100131053|100131302	N/A	1.22e-05	0.0498335	1.6642
SINE/Alu|AluSg|13|108500226|108500525	N/A	4.96e-12	9.04e-07	1.64812
LINE/L1|L1MA1|3|66447084|66447363	N/A	6.95e-09	0.000281361	1.64043
LTR/ERV1|LTR27C~MER41-int|18|68359499|68363243	N/A	2.23e-08	0.000762887	1.63806
LTR/ERV1|MER72B|3|26105837|26106595	N/A	4.04e-06	0.0251365	1.6363
LTR/ERVL|MER76|4|64971853|64972488	N/A	2.54e-06	0.019167	1.61575
LTR/Gypsy|MamGypLTR2c|2|89938367|89938905	N/A	2.87e-07	0.00492613	1.61515
LINE/L2|L2a|14|95670726|95671448	N/A	1.19e-06	0.0120229	1.60753
LINE/L1|L1MC5a|18|55368607|55369187	N/A	2.73e-06	0.0199314	1.57431
LTR/ERV1|MER90a|19|49921983|49922321	N/A	2.81e-06	0.0203468	1.56767
SINE/MIR|MIR3|2|60351138|60351298	N/A	9.49e-06	0.042731	1.56465
LINE/L1|L1M1|X|140858620|140860436	N/A	6.69e-06	0.0343879	1.55825
LINE/L1|L1MC|14|106714297|106714448	N/A	9.07e-07	0.0104313	1.54894
LTR/ERVL-MaLR|MLT1F2|3|16412573|16413106	N/A	3.51e-06	0.0228271	1.54658
SINE/Alu|AluSc|6|30596553|30596714	N/A	2.36e-06	0.0183918	1.54655
SINE/MIR|MIRc|2|66535130|66535364	N/A	5.43e-06	0.0308488	1.54388
LINE/L2|L2b|10|89917151|89917433	N/A	3.04e-07	0.00509079	1.53531
LINE/L2|L2|3|148680681|148681055	N/A	8.49e-07	0.00997716	1.53151
LINE/L1|L1MC4|8|30793026|30793734	N/A	5.06e-07	0.00736893	1.52623
LINE/L1|L1MC4|10|92028241|92028625	N/A	1.12e-05	0.0472304	1.51529
LINE/L1|L1PB2|6|90269866|90269929	N/A	4.94e-06	0.0292109	1.51325
SINE/Alu|AluSq|19|17552786|17553087	N/A	2.43e-06	0.0187731	1.51247
LINE/L1|L1MEj|10|96901337|96901754	N/A	1.78e-10	1.39e-05	1.50973
LINE/L2|L2c|5|158250966|158251252	N/A	4.9e-08	0.00135468	1.50843
SINE/Alu|AluSx|3|148793364|148793717	N/A	1.97e-06	0.0160891	1.50767
LTR/ERVL|MLT2A1|22|25950871|25951255	N/A	7.24e-06	0.0362749	1.5008
LINE/L1|L1MB3|3|52656927|52657323	N/A	1.19e-05	0.0493483	1.49586
SINE/MIR|MIR3|2|60351829|60351946	N/A	1.2e-06	0.0120874	1.49552
SINE/Alu|FLAM_A|3|197838139|197838267	N/A	2.13e-07	0.00402056	1.48221
LINE/L1|L1MC1|17|76953303|76953945	N/A	9.85e-06	0.0436698	1.47772
LTR/ERVL-MaLR|MLT1K|22|25968007|25968426	N/A	6.82e-09	0.000281196	1.47511
SINE/Alu|AluJo|4|109578494|109578769	N/A	6.96e-06	0.0353109	1.47054
LINE/L1|L1ME4c|9|71860923|71861158	N/A	5.59e-06	0.0313901	1.4676
LINE/L1|L1MDa|3|148769023|148769869	N/A	1.22e-06	0.0121021	1.4586
SINE/MIR|MIRb|5|159105016|159105198	N/A	1.98e-08	0.00071098	1.45491
LINE/CR1|L3|7|24898787|24899774	N/A	4.85e-06	0.0288042	1.44922
LINE/L1|L1ME3B|12|6224865|6225182	N/A	1.13e-11	1.65e-06	1.44571
SINE/MIR|MIRb|21|15381753|15381973	N/A	2.58e-06	0.0192428	1.43913
LTR/ERVL-MaLR|MLT1A0|6|151318020|151318349	N/A	6.24e-09	0.000267313	1.42033
LTR/ERVL-MaLR|MLT1M|8|65712350|65712528	N/A	2.73e-06	0.0199314	1.41047
LINE/L1|L1M5|5|158248399|158248922	N/A	1.96e-08	0.00071098	1.39833
LTR/ERVL-MaLR|MLT1F2|14|95669527|95669657	N/A	2.23e-08	0.000762887	1.3931
LTR/ERV1|LOR1b|10|80588035|80588483	N/A	5.1e-07	0.00738112	1.39036
ENSG00000275011	RP11-599B13.9	1.01e-05	0.0443685	1.38815
SINE/Alu|AluSq2|19|47184401|47184710	N/A	3.1e-08	0.000968098	1.3577
LTR/ERVL-MaLR|THE1B|5|143608023|143608391	N/A	9.53e-08	0.00221604	1.34961
LTR/ERVL-MaLR|MLT1H|3|144002012|144002530	N/A	6.43e-06	0.0339421	1.3487
SINE/Alu|AluSp|17|8507690|8507993	N/A	2.54e-08	0.000828675	1.3444
LTR/ERVL|LTR79|14|101986937|101987311	N/A	8.98e-07	0.0104313	1.34138
LTR/ERV1|MER67C|13|66594900|66595642	N/A	1.79e-07	0.00352141	1.33711
LINE/L1|L1PA7|12|61925673|61926792	N/A	1.21e-05	0.0497018	1.33422
SINE/Alu|AluSx|6|90243920|90244219	N/A	6.95e-12	1.17e-06	1.33298
SINE/Alu|AluJr|19|35342172|35342463	N/A	3.14e-07	0.0051631	1.32873
SINE/MIR|MIR3|22|25968666|25968832	N/A	5.52e-07	0.00790133	1.323
SINE/Alu|AluSx1|12|3060421|3060724	N/A	4.74e-07	0.00707165	1.31826
LINE/L1|L1PA13|X|140822572|140823953	N/A	1.52e-06	0.0137409	1.30198
SINE/Alu|AluSg7|7|112345489|112345745	N/A	8.38e-07	0.00995944	1.3014
LINE/L2|L2a|9|79823629|79824932	N/A	6.12e-06	0.0327635	1.29016
ENSG00000165650	PDZD8	8.88e-07	0.0103792	1.28275
ENSG00000268119	CTD-2561J22.5	7.86e-07	0.0094886	1.27909
LINE/L2|L2b|10|124605272|124605650	N/A	6.26e-11	6.14e-06	1.26911
SINE/MIR|MIRb|10|89915420|89915626	N/A	1.84e-08	0.000682505	1.25841
SINE/Alu|AluSx3|3|170361754|170361884	N/A	4.28e-07	0.00655549	1.25333
LINE/L1|L1P3|1|65710164|65711989	N/A	7.97e-06	0.0381426	1.2381
LINE/L1|L1MA1|8|90759220|90761895	N/A	1.89e-06	0.0157886	1.22942
LINE/L2|L2b|6|90066029|90066181	N/A	4.58e-08	0.00128423	1.22862
SINE/MIR|MIRb|10|80645059|80645148	N/A	2.33e-06	0.0183761	1.22595
SINE/Alu|AluSp|6|132136419|132136716	N/A	7.37e-07	0.00904411	1.22428
LTR/ERV1|LTR2|17|8068550|8069009	N/A	6.58e-07	0.00877101	1.21836
SINE/MIR|MIR|3|151273553|151273740	N/A	2.51e-06	0.0191355	1.2136
LINE/L1|L1MEf|6|132165492|132166208	N/A	2.74e-06	0.0199314	1.21355
LINE/L2|L2b|17|4078702|4078832	N/A	2.83e-06	0.0204216	1.20894
LTR/ERV1|LTR10C|19|58596630|58597009	N/A	5.96e-06	0.0322715	1.20547
SINE/Alu|FLAM_C|15|51908292|51908420	N/A	9.31e-09	0.000369889	1.20348
LINE/L1|L1PA4|6|90030410|90033366	N/A	3.83e-06	0.0240583	1.19675
SINE/MIR|MIRc|5|33284387|33284632	N/A	1.48e-06	0.0137409	1.19308
LTR/Gypsy?|LTR85b|1|66562559|66563303	N/A	7.58e-07	0.0092017	1.19017
SINE/MIR|MIR|22|25969703|25969909	N/A	7.22e-08	0.00183468	1.18763
LINE/L1|L1MC5a|9|108242300|108243366	N/A	1.28e-07	0.00278964	1.18592
LINE/L1|L1MA10|22|50764984|50765864	N/A	1.43e-06	0.0134956	1.1808
LINE/L1|L1MA9|7|152212327|152212759	N/A	6.4e-07	0.00873924	1.17736
LINE/L2|L2a|3|16414632|16415787	N/A	3.1e-06	0.021536	1.17705
ENSG00000228613	AC144450.1	9.93e-07	0.010967	1.17629
LTR/ERVL-MaLR|MSTB1-int|9|79833681|79834963	N/A	9.16e-07	0.0104313	1.16788
SINE/MIR|MIRb|9|132929728|132929932	N/A	2.94e-06	0.020864	1.16761
SINE/Alu|AluSx1|4|144182340|144182643	N/A	9.51e-06	0.042731	1.16744
SINE/Alu|AluSq2|14|54635142|54635452	N/A	6.93e-06	0.0353067	1.16327
SINE/MIR|MIRc|7|70556374|70556456	N/A	3.47e-06	0.0226123	1.1531
SINE/MIR|MIRc|10|80645961|80646143	N/A	1.95e-06	0.0159538	1.14162
LINE/L1|L1M5|7|24287327|24287591	N/A	8.84e-06	0.0409546	1.13694
SINE/MIR|MIRb|10|96266868|96267077	N/A	7.08e-07	0.00894509	1.12656
SINE/MIR|MIRb|9|6432456|6432647	N/A	4.84e-06	0.0287967	1.12651
LTR/ERVL-MaLR|MLT1K|5|158245354|158245749	N/A	6.94e-07	0.00894509	1.12576
SINE/MIR|MIRb|15|33635193|33635435	N/A	9.29e-06	0.0423844	1.11776
SINE/Alu|AluSg|1|243711039|243711348	N/A	1.11e-05	0.0467168	1.11641
LINE/L1|HAL1ME|2|20555991|20557398	N/A	1.05e-05	0.0452194	1.11181
SINE/Alu|AluJb|14|63714735|63715022	N/A	3.34e-06	0.0221002	1.10956
LINE/L1|L1M5|14|95678222|95678543	N/A	4.64e-06	0.0280435	1.10827
LINE/L2|L2d|10|96269728|96270003	N/A	1.05e-06	0.0112944	1.10426
LINE/CR1|L3b|6|90355673|90355933	N/A	5e-06	0.02936	1.10405
LTR/ERV1|LTR71B|6|187173|187799	N/A	9.73e-07	0.0108008	1.09925
LINE/L1|L1PA6|18|70141413|70141781	N/A	1.13e-05	0.0474782	1.09848
ENSG00000253495	CYCSP23	2.4e-06	0.0186148	1.09569
ENSG00000253424	CTC-436K13.3	3.43e-08	0.00101206	1.08585
SINE/Alu|AluSx|12|12515780|12516072	N/A	4.21e-06	0.0260117	1.0827
SINE/MIR|MIR|1|239865943|239866095	N/A	1.1e-06	0.0115422	1.0807
LINE/L1|L1MEd|5|158296666|158297645	N/A	3.47e-07	0.00561136	1.08017
LINE/L1|L1PA2|4|11060917|11066938	N/A	5.54e-06	0.0312368	1.0779
SINE/MIR|MIRc|15|97698818|97699011	N/A	1.65e-06	0.0142831	1.07035
SINE/Alu|AluSx3|14|63704844|63705151	N/A	4.93e-09	0.000215528	1.07026
SINE/Alu|AluJo|12|92098362|92098565	N/A	1.74e-07	0.00345185	1.06587
SINE/Alu|AluSq4|7|71938515|71938813	N/A	5.21e-06	0.0300316	1.06418
SINE/Alu|AluSq|17|18808709|18809007	N/A	1.23e-06	0.0121021	1.06163
SINE/Alu|AluSx|7|44812246|44812548	N/A	1.31e-06	0.0125777	1.05352
SINE/Alu|AluSz6|8|29124900|29125072	N/A	2.64e-07	0.0046496	1.05089
SINE/Alu|AluJr|9|80073806|80074109	N/A	9.72e-07	0.0108008	1.0489
SINE/Alu|AluSx1|4|158823264|158823532	N/A	1.15e-05	0.048035	1.04815
LINE/L1|L1MCa|1|187155793|187157449	N/A	1.76e-06	0.0148771	1.0461
LTR/ERVL|ERV3-16A3_I-int~LTR16A|6|132163365|132164404	N/A	1.07e-07	0.00241873	1.04227
SINE/MIR|MIR|5|158906537|158906742	N/A	8.49e-08	0.0020385	1.03625
SINE/MIR|MIRb|3|151182873|151182977	N/A	1.24e-06	0.0121021	1.03467
SINE/Alu|AluSx1|2|178540511|178540821	N/A	8.96e-06	0.0412997	1.02814
SINE/Alu|AluJb|10|94567627|94567904	N/A	5.69e-07	0.00792555	1.02405
LTR/ERV1|MER66C|3|47961895|47962369	N/A	1.58e-07	0.00329182	1.01478
ENSG00000280366	RP11-327L9.1	7.34e-06	0.0367067	1.01406
SINE/MIR|MIRc|5|158987412|158987582	N/A	7.44e-07	0.0090906	1.00362
LTR/ERV1|MER84|X|140893847|140894341	N/A	2.68e-06	0.0196906	0.988935
LINE/RTE-X|L4_A_Mam|2|134663890|134664308	N/A	1.02e-05	0.0445636	0.987844
LTR/ERVL-MaLR|MLT1C|7|155351052|155351473	N/A	5.01e-06	0.029375	0.980982
LTR/ERVL-MaLR|MLT1L|13|74093000|74093208	N/A	1.24e-09	7.55e-05	0.978789
ENSG00000237928	NFIA-AS2	5.5e-06	0.0310811	0.973618
LTR/ERVL|MLT2C2|7|155356146|155356566	N/A	6.14e-06	0.0327982	0.972452
LTR/ERVL-MaLR|MLT1F2|15|55959492|55959891	N/A	9.94e-06	0.0439779	0.965178
LTR/ERVL-MaLR|MLT1D|9|80128063|80128237	N/A	1.11e-09	6.95e-05	0.964646
SINE/MIR|MIRb|4|108559840|108560050	N/A	4.12e-07	0.00647516	0.960383
LTR/ERVL|LTR33A|6|89959748|89960264	N/A	1.5e-06	0.0137409	0.958595
LTR/ERVL-MaLR|MLT1B|15|33340439|33340823	N/A	1.17e-05	0.0486224	0.950023
LINE/L1|L1ME1|5|143829263|143829776	N/A	6.37e-07	0.00873924	0.933997
LINE/L2|L2c|4|152023043|152024676	N/A	1.16e-06	0.0119831	0.932165
SINE/Alu|AluJo|5|158902415|158902755	N/A	6.52e-06	0.0340303	0.909941
LTR/ERVL-MaLR|MLT1A0|5|108146851|108147199	N/A	2.91e-06	0.0207725	0.904924
SINE/MIR|MIR|6|186516|186671	N/A	9.77e-06	0.0434108	0.897411
LINE/L2|L2b|2|99580926|99581167	N/A	6.63e-07	0.00878475	0.885461
SINE/Alu|AluY|10|72602827|72603093	N/A	1.17e-05	0.0485153	0.870495
SINE/Alu|AluY|9|94735226|94735519	N/A	7.65e-08	0.00190769	0.869478
LINE/L1|L1MB8|1|153837629|153837746	N/A	1.06e-05	0.0457196	0.851547
SINE/Alu|AluSz6|12|133090152|133090440	N/A	3.53e-06	0.0229253	0.851357
LINE/L2|L2|2|47811517|47811782	N/A	1.08e-05	0.0459478	0.850911
LINE/CR1|L3|5|158251935|158252672	N/A	1.1e-06	0.0115422	0.849086
SINE/Alu|AluJb|9|96614230|96614482	N/A	2.18e-07	0.0040399	0.846983
LINE/L1|L1PREC2|9|80079137|80079751	N/A	3.7e-06	0.0236407	0.843928
LINE/L2|L2c|13|108553376|108553582	N/A	9.54e-06	0.042731	0.842336
LINE/L1|L1M1|21|38771539|38771789	N/A	7.79e-06	0.0381281	0.841449
LTR/ERVL-MaLR|MLT1H1|9|79991878|79992262	N/A	1.61e-06	0.0141321	0.840945
SINE/Alu|AluSp|12|12515328|12515627	N/A	1.59e-06	0.0141321	0.840146
SINE/Alu|AluJr|6|24855753|24856045	N/A	6.61e-06	0.0342948	0.839109
LINE/L1|L1ME3G|10|80573286|80574008	N/A	1.07e-06	0.0113787	0.835956
LINE/L2|L2a|6|90111240|90111910	N/A	1.6e-06	0.0141321	0.83511
LTR/ERVL|MLT2A2|12|107418012|107418457	N/A	1.16e-05	0.048433	0.831713
SINE/Alu|AluSc8|11|70300363|70300538	N/A	6.08e-06	0.0326351	0.829334
LINE/L1|L1ME1|6|161257170|161257599	N/A	1.91e-06	0.0159184	0.820247
SINE/Alu|AluJb|2|38584064|38584354	N/A	9.39e-06	0.0426713	0.815593
SINE/Alu|FLAM_C|19|17552382|17552517	N/A	7.81e-08	0.0019185	0.814348
SINE/Alu|AluSx|2|60403362|60403760	N/A	1.05e-06	0.0112944	0.811709
LINE/L1|L1ME4a|1|192653144|192653851	N/A	3e-06	0.0211783	0.795901
LINE/L2|L2|10|80578638|80578956	N/A	8.53e-06	0.0402049	0.79042
LINE/L2|L2c|11|96082255|96082392	N/A	6.48e-06	0.0339564	0.773627
LINE/CR1|L3|6|151317149|151317434	N/A	3.27e-06	0.0219824	0.773027
SINE/Alu|AluSg|22|17969045|17969338	N/A	1.27e-07	0.00278964	0.772307
LTR/ERVL-MaLR|MLT1F2|12|43967423|43967829	N/A	3.69e-06	0.0236407	0.768088
LINE/L1|L1P3|3|51092828|51098075	N/A	3.1e-07	0.00512999	0.768086
SINE/MIR|MIR3|14|51657858|51658001	N/A	3.43e-06	0.0224789	0.751986
SINE/Alu|AluYc|19|35342819|35343096	N/A	7.02e-06	0.0355424	0.750016
LINE/L1|L1ME4b|6|132135765|132135934	N/A	2.94e-06	0.020864	0.745715
LINE/L1|L1MC4|3|158188700|158190791	N/A	2.91e-06	0.0207725	0.745564
LINE/L2|L2c|6|31726370|31726659	N/A	5.92e-06	0.0321476	0.742333
LINE/L1|L1M5|6|90168341|90168525	N/A	1.05e-05	0.045216	0.74201
LTR/ERVL-MaLR|MLT1E1A|18|13276326|13276879	N/A	3.39e-06	0.0223824	0.74164
SINE/Alu|AluSq4|18|23152797|23153098	N/A	5.95e-07	0.00822787	0.737779
LINE/L1|L1PB1|4|111973425|111978434	N/A	3.2e-06	0.0216745	0.734146
SINE/MIR|MIRb|5|158206051|158206200	N/A	1.02e-07	0.00231321	0.733479
LINE/L1|HAL1|6|151318492|151318653	N/A	3.1e-06	0.021536	0.727545
LINE/L1|L1MB7|3|66479477|66480477	N/A	4.82e-06	0.0287967	0.722171
ENSG00000196220	SRGAP3	1.12e-06	0.0117137	0.721788
LTR/ERV1|MER41B|14|95679295|95679915	N/A	4.95e-06	0.0292109	0.721005
ENSG00000237019	GS1-433O24.1	2.59e-06	0.0192897	0.713267
ENSG00000183624	HMCES	1.01e-05	0.0444361	0.698891
SINE/Alu|AluSx|6|110792460|110792656	N/A	1.24e-07	0.0027753	0.665577
SINE/Alu|AluSz6|3|170376579|170376879	N/A	8.27e-06	0.0394038	0.658772
SINE/Alu|AluSq2|5|159108325|159108630	N/A	1.69e-08	0.000649541	0.6587
LINE/L2|L2c|5|158989812|158990486	N/A	5.9e-06	0.0321476	0.654434
ENSG00000111110	PPM1H	6.94e-06	0.0353067	0.654012
LTR/ERV1|MER65D|4|64974600|64974945	N/A	1.03e-05	0.0449308	0.650658
LTR/ERV1|MER61C|10|43474919|43475195	N/A	1.1e-05	0.0467069	0.646438
SINE/MIR|MIR3|5|158317347|158317467	N/A	3.94e-07	0.0062348	0.640232
SINE/Alu|AluY|8|41958878|41959179	N/A	1.05e-06	0.0112944	0.64007
LINE/L1|L1ME4b|3|60063628|60064157	N/A	2.47e-06	0.0189763	0.629519
LINE/L1|L1MC4a|7|103226377|103226867	N/A	4.21e-06	0.0260117	0.619694
LINE/L2|L2b|1|61127941|61128030	N/A	7.02e-07	0.00894509	0.60886
LTR/ERVL-MaLR|THE1B|4|148986576|148986929	N/A	1.13e-05	0.0474782	0.566386
LTR/ERVL-MaLR|THE1B|4|159257204|159257568	N/A	2.58e-06	0.0192428	0.565029
LINE/L1|L1M5|2|106427495|106428023	N/A	2.53e-06	0.0191492	0.563776
SINE/Alu|AluY|15|65727173|65727472	N/A	6.69e-06	0.0343879	0.559155
SINE/Alu|AluSg7|7|129848131|129848243	N/A	7.29e-07	0.00900301	0.552141
SINE/Alu|AluSx1|11|6767072|6767375	N/A	2.49e-08	0.000824072	0.539359
SINE/Alu|AluY|7|128554864|128555163	N/A	9.42e-06	0.0426713	0.528407
SINE/Alu|AluSg|4|56161769|56162029	N/A	6.52e-07	0.00876845	0.521245
LTR/ERVL|MLT2D|2|1720912|1721197	N/A	7.12e-07	0.00894509	0.507304
SINE/MIR|MIR|11|85100296|85100523	N/A	7.84e-06	0.0381426	0.506085
LINE/L1|L1ME4c|6|156698609|156698774	N/A	4.26e-06	0.0262323	0.478067
SINE/Alu|AluSx1|17|40289706|40290024	N/A	1.08e-05	0.0459478	0.453463
SINE/Alu|AluJb|15|22972732|22972861	N/A	5.8e-06	0.0318282	0.429822
LINE/L1|L1MC4|4|48752459|48752791	N/A	3.76e-06	0.0239887	0.410443
LINE/L1|L1M5|2|86466980|86467253	N/A	4.83e-06	0.0287967	0.394102
LINE/L2|L2a|19|27901027|27902256	N/A	5.65e-06	0.0314466	0.386725
SINE/Alu|AluY|17|15542472|15542770	N/A	9.37e-07	0.0105222	0.384337
LTR/ERV1|LTR37B|7|157412074|157412232	N/A	2.88e-06	0.0206958	0.381363
LTR/ERVL|MLT2C1|9|79835251|79835685	N/A	5.35e-06	0.0305588	0.373112
ENSG00000153904	DDAH1	2.66e-06	0.0196334	0.370717
LINE/L1|L1M5|17|76961227|76961509	N/A	3.82e-06	0.0240583	0.350392
SINE/MIR|MIR|2|96618575|96618785	N/A	6.52e-06	0.0340303	0.305283
SINE/Alu|AluSx1|17|29745151|29745458	N/A	5.71e-06	0.0315069	0.197836
LINE/L1|L1MC5a|X|134833175|134833532	N/A	4.64e-06	0.0280435	0.00284095
SINE/MIR|MIRc|11|122682319|122682490	N/A	8.3e-06	0.0394182	-0.0296866
SINE/Alu|AluJb|19|58188243|58188322	N/A	3.95e-06	0.0246801	-0.0356642
SINE/Alu|AluSx|19|17132179|17132485	N/A	1.61e-06	0.0141321	-0.0527843
SINE/Alu|AluSc8|5|71126189|71126475	N/A	5.26e-06	0.0302352	-0.053062
LTR?|MamRep605b|8|103184919|103185128	N/A	3.21e-06	0.0216745	-0.0800146
SINE/Alu|AluSx1|4|6934421|6934678	N/A	9.43e-06	0.0426713	-0.0944077
SINE/Alu|AluSx|11|14438581|14438883	N/A	6.36e-06	0.0337388	-0.111165
SINE/Alu|AluSx1|2|135526159|135526463	N/A	7.8e-06	0.0381281	-0.112889
LTR/ERV1|MER50B|10|125818902|125818980	N/A	9.46e-06	0.042731	-0.114069
SINE/Alu|AluJb|4|38102598|38102899	N/A	4.3e-06	0.026304	-0.118366
LINE/L1|L1MA9|X|78281644|78281761	N/A	1.04e-05	0.0449782	-0.146668
SINE/Alu|AluSg|3|32402555|32402862	N/A	5.68e-07	0.00792555	-0.155636
SINE/Alu|AluSc8|17|10094463|10094767	N/A	1.63e-06	0.0141576	-0.157275
LINE/L1|L1PA3|4|44300719|44303526	N/A	3.79e-06	0.024031	-0.160856
SINE/Alu|AluSx|9|137529654|137529958	N/A	9.21e-06	0.0420955	-0.17046
LTR|LTR106_Mam|9|70179553|70179674	N/A	1.07e-05	0.045791	-0.191443
SINE/Alu|AluYm1|6|32362009|32362307	N/A	1.87e-06	0.0156898	-0.231511
SINE/Alu|AluSx3|1|40399142|40399459	N/A	3.69e-06	0.0236407	-0.234119
LINE/L2|L2c|11|122771097|122771226	N/A	9.39e-07	0.0105222	-0.244932
LINE/L2|L2b|10|119298764|119299110	N/A	1.23e-06	0.0121021	-0.256074
Retroposon/SVA|SVA_F|15|92767467|92768915	N/A	2.63e-06	0.0195218	-0.266769
LINE/L1|L1M4|19|7361458|7361710	N/A	7.64e-06	0.0379728	-0.274745
LINE/L1|L1MC1|5|72975807|72976244	N/A	1.1e-06	0.0115422	-0.277276
SINE/Alu|AluJb|2|171697603|171697877	N/A	1.49e-06	0.0137409	-0.279565
SINE/Alu|FLAM_C|12|116701169|116701296	N/A	3.63e-07	0.00582939	-0.288858
SINE/Alu|AluSq2|15|99608622|99608914	N/A	2.14e-09	0.000106525	-0.289792
SINE/Alu|AluSx3|3|14205446|14205641	N/A	9.75e-06	0.0433865	-0.294351
SINE/Alu|AluSc8|3|48778517|48778817	N/A	6.28e-06	0.0333847	-0.308945
SINE/Alu|AluY|5|141581773|141582084	N/A	2.87e-07	0.00492613	-0.326205
SINE/Alu|AluY|19|931531|931834	N/A	1.73e-06	0.0147293	-0.32762
LINE/L2|L2a|21|20108691|20109776	N/A	2.57e-06	0.0192428	-0.330307
LINE/L1|L1MCc|2|237907023|237908436	N/A	2.34e-06	0.0183918	-0.330557
LINE/L1|L1PA3|X|131378336|131384369	N/A	1.22e-05	0.0498335	-0.33222
SINE/Alu|FLAM_C|2|28186484|28186594	N/A	8.11e-06	0.0386947	-0.342634
SINE/Alu|AluJb|22|30655936|30656273	N/A	1.45e-06	0.0136164	-0.35082
LINE/L1|L1PB1|1|160846061|160846315	N/A	4.58e-06	0.0278185	-0.352486
SINE/Alu|AluSx|7|75200479|75200776	N/A	6.95e-06	0.0353067	-0.355169
SINE/MIR|MIR3|11|122680325|122680464	N/A	2.66e-07	0.0046496	-0.359843
LTR/ERV1|MER4D1|1|174748417|174748588	N/A	1.96e-07	0.00382978	-0.360726
LINE/CR1|L3|3|171762653|171763180	N/A	1.03e-05	0.0449308	-0.361196
LTR/ERVL-MaLR|MLT1B|7|104950105|104950341	N/A	2.69e-08	0.000864471	-0.364099
SINE/Alu|AluJo|16|24132774|24132955	N/A	7.68e-08	0.00190769	-0.368901
SINE/Alu|AluSz6|10|112890940|112891243	N/A	3.83e-06	0.0240583	-0.378124
LINE/RTE-X|L4_A_Mam|12|116575479|116575722	N/A	3.41e-06	0.0224789	-0.380452
LINE/L1|L1M4c|4|32046407|32049251	N/A	7.89e-06	0.0381426	-0.386277
SINE/Alu|AluSx|1|89770999|89771301	N/A	8.61e-06	0.0403832	-0.398837
LINE/L1|L1PA14|6|6164200|6164498	N/A	9.55e-06	0.042731	-0.405268
LINE/L1|L1MD3|4|80085457|80085790	N/A	9.56e-06	0.042731	-0.429189
SINE/Alu|AluSg|X|124067751|124068059	N/A	8.53e-06	0.0402049	-0.430664
SINE/Alu|AluSx|1|71747427|71747722	N/A	1.32e-06	0.0125863	-0.479199
SINE/Alu|AluSz6|2|200759085|200759392	N/A	1.31e-07	0.00283648	-0.479718
LTR/ERVL-MaLR|MLT1J1|7|104973495|104973861	N/A	3.34e-06	0.0221002	-0.484013
LTR/Gypsy|MamGypLTR2c|4|158532429|158533013	N/A	1.21e-06	0.0121021	-0.507227
SINE/Alu|FLAM_A|1|93452602|93452699	N/A	5.2e-06	0.0300316	-0.512938
LINE/L1|L1MB5|17|9059213|9059833	N/A	4.08e-08	0.00115861	-0.514442
SINE/Alu|AluSx3|3|190585530|190585836	N/A	1.71e-07	0.00345185	-0.517831
SINE/Alu|AluJb|19|2092090|2092400	N/A	3.07e-06	0.0214479	-0.520319
SINE/Alu|AluSc|17|10134837|10135126	N/A	4.39e-06	0.0268225	-0.522878
SINE/Alu|AluSc|1|151203544|151203845	N/A	2.74e-06	0.0199314	-0.537308
SINE/Alu|AluSx|12|116681685|116681988	N/A	5.13e-06	0.0298506	-0.54891
LINE/L1|L1ME3G|16|24087260|24087526	N/A	3.72e-08	0.00108385	-0.558277
SINE/Alu|AluSq2|3|32832893|32833209	N/A	6.15e-08	0.00163956	-0.560811
LINE/L1|L1MA10|12|116680023|116680414	N/A	1.55e-06	0.013967	-0.601811
SINE/MIR|MIRb|8|103184412|103184607	N/A	1.04e-06	0.0112928	-0.621625
ENSG00000030304	MUSK	1.93e-06	0.0159534	-0.642165
SINE/Alu|AluSx1|19|14268370|14268647	N/A	3.05e-07	0.00509079	-0.646097
LINE/L1|L1PA16|12|116677720|116678169	N/A	7.97e-06	0.0381426	-0.650536
LTR/ERV1|MER57E3|7|65005696|65006181	N/A	2.09e-06	0.0167963	-0.689195
LINE/L2|L2|6|108055592|108055961	N/A	1.01e-06	0.0110724	-0.710083
SINE/Alu|AluJb|7|104972116|104972414	N/A	7.16e-07	0.00894509	-0.728801
LTR/ERVL-MaLR|THE1D|3|167593744|167594108	N/A	7.96e-06	0.0381426	-0.730798
LINE/L1|L1MB8|8|69718057|69718552	N/A	9.36e-06	0.042605	-0.734867
SINE/Alu|AluSx|7|104969830|104970125	N/A	1.93e-06	0.0159534	-0.760817
SINE/Alu|AluSx|3|113789988|113790326	N/A	1.19e-05	0.0492363	-0.77943
SINE/Alu|AluJr|11|14671746|14672033	N/A	2.18e-07	0.0040399	-0.85192
LINE/L1|L1MC5|11|122682824|122682967	N/A	1.54e-06	0.0138828	-0.854401
LINE/L1|L1MC5a|2|164763286|164763883	N/A	8.69e-06	0.0404963	-0.875118
SINE/Alu|AluJo|3|167461615|167461908	N/A	6.68e-06	0.0343879	-0.88292
SINE/Alu|AluSx|20|8625915|8626198	N/A	5.34e-10	3.89e-05	-0.896516
SINE/Alu|AluSx1|KI270727.1|200327|200623	N/A	7.48e-06	0.0373506	-0.897103
LINE/L1|L1PA4|4|158544451|158550599	N/A	2.37e-07	0.00432157	-0.954609
LINE/L1|L1MA10|12|116680415|116681109	N/A	7.07e-06	0.0356753	-0.975876
SINE/Alu|AluJb|11|122682969|122683256	N/A	6.38e-06	0.0337587	-1.0035
ENSG00000198842	DUSP27	4.36e-07	0.00662249	-1.02907
LINE/L2|L2b|8|108948679|108949043	N/A	1.08e-05	0.0459478	-1.05771
ENSG00000173559	NABP1	1.18e-06	0.0120229	-1.20094
ENSG00000168264	IRF2BP2	1.03e-05	0.0449098	-1.27092
ENSG00000142669	SH3BGRL3	5.53e-07	0.00790133	-1.34487
ENSG00000276924	FP236383.9	8.37e-06	0.039707	-1.50405
ENSG00000233276	GPX1	4.76e-06	0.0286476	-1.54199
ENSG00000002586	CD99	7.79e-06	0.0381281	-1.65832
ENSG00000117984	CTSD	5.67e-06	0.0314466	-1.67691
SINE/Alu|AluSx|3|18101724|18102027	N/A	6.64e-06	0.0343717	-1.74431
ENSG00000112773	FAM46A	4.96e-06	0.0292109	-1.75968
LINE/L1|L1PA5|3|167548696|167550487	N/A	1.61e-06	0.0141321	-1.90469
SINE/Alu|AluY|9|70179231|70179550	N/A	7.15e-06	0.0359408	-1.98283
SINE/Alu|AluJb|15|30538227|30538437	N/A	5.35e-06	0.0305588	-1.98537
ENSG00000077942	FBLN1	1.22e-05	0.0498335	-2.0761
ENSG00000064601	CTSA	4.98e-07	0.00730343	-2.19976
SINE/Alu|AluSx3|7|142717787|142718083	N/A	5.03e-06	0.029375	-3.31775

## Sheet: Table S5
Table S5. Interferon-stimulated genes (ISG) and LTR elements (IS-LTR) used in this study
IFN-stimulated LTR elements (from Attig et al. 2017)		Compiled ISGs
Repear|Family|Chr|Start|End		Ensembl ID	Gene symbol
LTR/ERV1?|LTR103_Mam|1|27666859|27667126		ENSG00000142166	IFNAR1
LTR/ERV1|HERV4_I-int~MER51C|4|88442633|88446412		ENSG00000159110	IFNAR2
LTR/ERV1|HERV4_I-int~MER51C|4|88451260|88453396		ENSG00000105397	TYK2
LTR/ERV1|HERVFH19-int|2|37132611|37135455		ENSG00000162434	JAK1
LTR/ERV1|HUERS-P3-int~LTR25|2|6838361|6847662		ENSG00000096968	JAK2
LTR/ERV1|LTR17|21|41422944|41423656		ENSG00000099942	CRKL
LTR/ERV1|LTR1D1|2|200476475|200477250		ENSG00000115415	STAT1
LTR/ERV1|LTR23|1|78644953|78645384		ENSG00000170581	STAT2
LTR/ERV1|LTR26C|4|88415752|88416311		ENSG00000168610	STAT3
LTR/ERV1|LTR26|1|78643359|78643964		ENSG00000138378	STAT4
LTR/ERV1|LTR28B|17|80317516|80318395		ENSG00000126561	STAT5A
LTR/ERV1|LTR34|19|17412667|17413204		ENSG00000173757	STAT5B
LTR/ERV1|LTR39|8|143031421|143031805		ENSG00000125347	IRF1
LTR/ERV1|LTR48|22|35660853|35661129		ENSG00000185507	IRF7
LTR/ERV1|LTR48|22|35661962|35662303		ENSG00000213928	IRF9
LTR/ERV1|LTR54B|3|146506652|146506983		ENSG00000088888	MAVS
LTR/ERV1|LTR56|4|168383314|168383754		ENSG00000226608	FTLP3
LTR/ERV1|LTR6A|19|17415140|17415541		ENSG00000185885	IFITM1
LTR/ERV1|LTR78|12|112928865|112929455		ENSG00000185201	IFITM2
LTR/ERV1|LTR78|13|42967313|42968201		ENSG00000126456	IRF3
LTR/ERV1|LTR9A1|4|88440328|88440944		ENSG00000006062	MAP3K14
LTR/ERV1|MER34A|4|17578942|17579490		ENSG00000006432	MAP3K9
LTR/ERV1|MER41A|21|41422024|41422448		ENSG00000073803	MAP3K13
LTR/ERV1|MER41D|12|112988651|112988890		ENSG00000085511	MAP3K4
LTR/ERV1|MER41D|8|143016325|143016513		ENSG00000095015	MAP3K1
LTR/ERV1|MER41E|9|121219435|121219870		ENSG00000135341	MAP3K7
LTR/ERV1|MER48|12|121018155|121018523		ENSG00000107968	MAP3K8
LTR/ERV1|MER4CL34|21|41404401|41404857		ENSG00000130758	MAP3K10
LTR/ERV1|MER4D|21|41453561|41454335		ENSG00000135341	MAP3K7
LTR/ERV1|MER4E1|11|316784|317577		ENSG00000139625	MAP3K12
LTR/ERV1|MER51B|21|41461345|41461710		ENSG00000142733	MAP3K6
LTR/ERV1|MER57B1|12|112988233|112988626		ENSG00000169967	MAP3K2
LTR/ERV1|MER61C|4|88455225|88455618		ENSG00000173327	MAP3K11
LTR/ERV1|MER65D|12|121017733|121018079		ENSG00000176601	MAP3K19
LTR/ERV1|MER89|12|121019659|121019999		ENSG00000180815	MAP3K15
LTR/ERV1|PABL_B|4|88447571|88448256		ENSG00000197442	MAP3K5
LTR/ERVK|LTR22A|10|89398090|89398543		ENSG00000198909	MAP3K3
LTR/ERVL-MaLR|MLT1A-int|3|146507600|146508723		ENSG00000142089	IFITM3
LTR/ERVL-MaLR|MLT1A0|21|41405308|41405655		ENSG00000119917	IFIT3
LTR/ERVL-MaLR|MLT1A0|21|41446147|41446384		ENSG00000187608	ISG15
LTR/ERVL-MaLR|MLT1A0|21|41446721|41446850		ENSG00000155363	MOV10
LTR/ERVL-MaLR|MLT1A0~MLT1A0-int|4|88496848|88498563		ENSG00000157601	MX1
LTR/ERVL-MaLR|MLT1A1|17|6770108|6770441		ENSG00000183486	MX2
LTR/ERVL-MaLR|MLT1A1|20|57603529|57603856		ENSG00000135114	OASL
LTR/ERVL-MaLR|MLT1A1|2|6731947|6732327		ENSG00000107201	DDX58
LTR/ERVL-MaLR|MLT1A|2|6833296|6833679		ENSG00000163565	IFI16
LTR/ERVL-MaLR|MLT1A|4|168357318|168357672		ENSG00000165949	IFI27
LTR/ERVL-MaLR|MLT1A|4|168475693|168476126		ENSG00000137959	IFI44L
LTR/ERVL-MaLR|MLT1B|10|89399679|89400080		ENSG00000137965	IFI44
LTR/ERVL-MaLR|MLT1B|21|41409617|41409976		ENSG00000120833	SOCS2
LTR/ERVL-MaLR|MLT1B|21|41447034|41447417		ENSG00000170677	SOCS6
LTR/ERVL-MaLR|MLT1C2|2|6834056|6834483		ENSG00000171150	SOCS5
LTR/ERVL-MaLR|MLT1C|11|5709776|5710190		ENSG00000180008	SOCS4
LTR/ERVL-MaLR|MLT1D|2|37100272|37100432		ENSG00000184557	SOCS3
LTR/ERVL-MaLR|MLT1D|4|168217486|168217993		ENSG00000185338	SOCS1
LTR/ERVL-MaLR|MLT1F1|21|41381833|41382101		ENSG00000274211	SOCS7
LTR/ERVL-MaLR|MLT1F2|1|78622488|78623056		ENSG00000077150	NFKB2
LTR/ERVL-MaLR|MLT1H|12|112928400|112928864		ENSG00000109320	NFKB1
LTR/ERVL-MaLR|MLT1H|4|88500135|88500630
LTR/ERVL-MaLR|MLT1I|3|146518078|146518456
LTR/ERVL-MaLR|MLT1J2|4|88411614|88412039
LTR/ERVL-MaLR|MLT1J|12|113009564|113009786
LTR/ERVL-MaLR|MLT1J|20|3687795|3688153
LTR/ERVL-MaLR|MLT1J|21|41438747|41439042
LTR/ERVL-MaLR|MLT1J|2|162269083|162269509
LTR/ERVL-MaLR|MLT1J|2|6729263|6729688
LTR/ERVL-MaLR|MLT1M|12|121026114|121026304
LTR/ERVL-MaLR|MLT1N2|12|112971074|112971446
LTR/ERVL-MaLR|MSTB1|11|57557096|57557392
LTR/ERVL-MaLR|MSTB2|2|6731662|6731900
LTR/ERVL-MaLR|THE1B-int|21|41462575|41464356
LTR/ERVL-MaLR|THE1B|21|41453000|41453366
LTR/ERVL-MaLR|THE1B~THE1B-int|21|41461951|41462267
LTR/ERVL-MaLR|THE1B~THE1B-int|2|6858460|6860364
LTR/ERVL-MaLR|THE1C~THE1C-int|1|78646414|78648605
LTR/ERVL-MaLR|THE1D|17|56885441|56885818
LTR/ERVL-MaLR|THE1D|21|41383915|41384297
LTR/ERVL-MaLR|THE1D|21|41401007|41401172
LTR/ERVL-MaLR|THE1D|2|191011563|191011889
LTR/ERVL-MaLR|THE1D|2|6855045|6855532
LTR/ERVL|ERV3-16A3_I-int|12|112972626|112972877
LTR/ERVL|ERV3-16A3_I-int|12|112974719|112975754
LTR/ERVL|ERV3-16A3_I-int|3|187376382|187379100
LTR/ERVL|LTR16A1|12|112963505|112963887
LTR/ERVL|LTR16A|12|112918875|112919317
LTR/ERVL|LTR16C|3|122556568|122556819
LTR/ERVL|LTR18B|17|42108329|42108899
LTR/ERVL|LTR62|8|143031806|143032468
LTR/ERVL|LTR67B|17|80364775|80365298
LTR/ERVL|LTR80A|1|78652380|78652616
LTR/ERVL|MER21-int|1|78666050|78667413
LTR/ERVL|MER21A|8|143016840|143017196
LTR/ERVL|MER21B|1|27669925|27670286
LTR/ERVL|MER21B|1|27670586|27670981
LTR/ERVL|MER21C|12|113011190|113011980
LTR/ERVL|MER21C|21|41449386|41450098
LTR/ERVL|MER21C|4|168460594|168461346
LTR/ERVL|MER68B|2|6885021|6885601
LTR/ERVL|MER68|2|6868769|6869353
LTR/ERVL|MLT2A1|21|41364593|41365047
LTR/ERVL|MLT2A2|2|6820404|6820793
LTR/ERVL|MLT2B1|12|112973584|112974093
LTR/ERVL|MLT2B3|1|78623489|78623954
LTR/ERVL|MLT2C1|21|41456270|41456653
LTR/ERVL|MLT2D|12|112977140|112977555
LTR/Gypsy|MamGyp-int|1|78646140|78646393
LTR/Gypsy|MamGypLTR2c|3|122531663|122532637
LTR|EUTREP16|12|56341604|56342015

## Sheet: Table S6
Table S6. 91 transcripts differentially expressed between responders and failures prior to 5-AZA treatment
Transcript ID	Chromosome	Start	End	Overlapping Ensembl transcript ID	Gene isoform	p-value	Log2 Fold change
transc8438f2e4590c1ac	chr9	105705919	105709156	ENST00000374688.5	NA	1.27037e-05	3.37675
trans0c513c1b90ff1502	chr19	12094618	12095115	ENST00000600335.5	NA	5.94119e-05	3.1529
transa742cb7713c3c902	chr6	3153670	3157544	ENST00000333628.3	TUBB2A	3.93106e-05	3.13081
transf8c1748eff4573b1	chr6	2345460	2352658	ENST00000534160.1	NA	0.00258845	2.69854
trans15fd9ccca621d31e	chr17	30784794	30790675	ENST00000583950.1	SUZ12P1	0.000779743	2.68626
trans65ad1e5ddce956cb	chr6	159749763	159791731	ENST00000367048.4	NA	7.62067e-05	2.58027
trans19fa3cdad14b8c70	chr19	11652028	11652304	ENST00000431363.1	NA	0.00597721	2.53102
trans6ce357bcb9163768	chr22	37010865	37029821	ENST00000341116.7	NA	0.00273374	2.36679
trans3449e1c0655d872e	chr2	60892933	60897291	ENST00000295025.12	NA	0.00425771	2.31525
transf8848dbbabfa5601	chr5	94892992	94912977	ENST00000515393.5	MCTP1	0.0189672	2.19518
trans81771e9e3c08e1fc	chr12	102123813	102148463	ENST00000541394.5	PARPBP	0.0683105	2.19064
transb1b8b90e02235b97	chr3	142323439	142324074	ENST00000264951.8	NA	0.00444081	2.17001
trans2f3d9c4ef1d41fd7	chr3	10002562	10005222	ENST00000430621.1	NA	0.00235147	2.15409
trans8784ea4da065bd7a	chr12	70219082	70225391	ENST00000550216.1	LINC01481	0.0303448	2.12114
transf41f5a0a406eb7b8	chr4	73218665	73218977	ENST00000358602.8	NA	0.0258357	2.10007
transcc61a9d2ba199a86	chr16	14833388	14896156	ENST00000620755.4	NOMO1	9.29874e-05	2.05043
trans7ea36b8e2132e188	chr11	119131833	119143151	ENST00000350777.6	HINFP	0.0131843	2.03801
trans52164c768daccb8e	chr10	27154587	27196097	ENST00000375946.8	MASTL	0.00970901	2.02675
trans85338dfc841a934d	chr15	99566556	99712528	ENST00000557942.5	MEF2A	0.0420223	1.9631
transdb0fc85b686e658a	chr11	112236013	112243081	ENST00000479691.1	PTS	0.031659	1.96196
trans526a740e712bc7fe	chr6	135322069	135325030	ENST00000265602.10	NA	0.00327358	1.94709
trans9fe6f5bf2722d262	chr12	113358580	113383646	ENST00000280800.4	PLBD2	0.0110691	1.87989
trans5512d6d2b34cc0f7	chr4	48831066	48832860	ENST00000381473.7	OCIAD1	0.00618277	1.86153
transa58a3c2fb61ddb0e	chr6	107490280	107509309	ENST00000317357.9	SOBP	1.24738e-05	1.83254
transb4d6b5ebfeae1d5d	chr2	184596100	184599790	ENST00000302277.6	NA	0.0183078	1.83226
trans426968cc8b6a88d7	chr17	3720847	3721095	ENST00000263087.8	NA	0.057042	1.82854
trans2def210f2414e26b	chr2	16473573	16478397	N/A	LTR/ERVL-MaLR|MSTB|2|16475537|16475938	0.011653	1.82409
transa81f23dde20c6936	chr20	50597140	50691420	ENST00000435177.1	RIPOR3	0.0360222	1.81206
transfc1fe34620097867	chr7	16622752	16625004	ENST00000306999.6	NA	0.0204473	1.77876
transfeef59519e6fb8a4	chr2	229858292	229921795	ENST00000410412.1	TRIP12	0.0112055	1.7026
trans95bd47559666fc41	chr10	72562421	72626132	ENST00000606883.2	MICU1	0.0261444	1.69683
transfdc50df1a55fddb8	chr2	8824202	8825919	ENST00000256707.7	NA	0.00791067	1.6958
trans3cf55836e26a2291	chr6	21668645	21758480	ENST00000606851.5	CASC15	0.0769167	1.69129
trans272d092216ca3de4	chr4	159104210	159108379	ENST00000644474.1	NA	0.00537486	1.67964
transf588d42e8d825949	chr22	31313221	31315254	ENST00000440456.5	NA	0.015934	1.67526
trans5e0e76d9cfcd1eeb	chr1	235294631	235295374	ENST00000366603.6	NA	0.0434512	1.63666
transf1a869e3448ff5b6	chr3	152243624	152266340	ENST00000608395.1	NA	0.00285756	1.62336
transdfd9f23cf2bc3b31	chr6	34349967	34394643	ENST00000607016.1	NA	0.0490087	1.60749
trans816d4ffa83a6ac57	chr5	57219512	57265639	ENST00000424459.7	NA	0.00542612	1.59684
transead17060e58ed146	chr10	48684659	48745651	ENST00000325239.11	WDFY4	0.0159741	1.59257
trans65a33d887808b63e	chr21	15411277	15412281	ENST00000634644.1	NA	0.0757899	1.53134
transe5034b24b619e748	chr17	15698275	15701282	ENST00000413242.6	ZNF286A	1.06825e-05	1.5258
trans414fd71b7698c2d4	chr10	114830489	114846716	ENST00000369248.8	FAM160B1	0.0254227	1.50633
transd195061237da7936	chr1	37929332	37929814	ENST00000373021.1	NA	0.0978406	1.47136
transb31887a1f7097b7a	chr21	15412258	15416487	ENST00000634644.1	AJ009632.2	0.126057	1.46604
trans0e1adb1a7b2ff2af	chr19	36016940	36032898	ENST00000586962.1	CLIP3	0.00600447	1.45104
transc288d3bf23e420f7	chr12	68830956	68831838	ENST00000258149.9	NA	0.0508294	1.44184
trans76cba5fa29ff4639	chr19	21749306	21749625	ENST00000358296.10	NA	0.0469973	1.43392
trans64a59ef8610f8483	chr1	151402724	151442572	ENST00000459254.1	POGZ	0.00970534	1.37844
trans79b1214a941de7ab	chr1	227111720	227112335	ENST00000366766.6	NA	0.020606	1.37489
transdcb8b5a57853fd92	chrX	154444694	154450654	ENST00000393600.7	FAM50A	0.0128586	1.37095
transbb9a77741b211d2f	chr7	128552560	128553007	ENST00000479267.2	NA	0.104152	1.34239
trans8b3f4df27131eab5	chr12	109056680	109058409	ENST00000392784.6	USP30	0.0305261	1.34051
trans8072a0c2c864245e	chr12	56539297	56542154	ENST00000262031.9	NA	0.0499194	1.33783
trans813a3ca9375759e2	chr13	19978150	19978414	ENST00000382874.6	LINE/L1|L1MB2	0.119669	1.3133
trans6f0d0f893de0a010	chr19	23381702	23382049	ENST00000300619.11	NA	0.149034	1.30459
trans1c2ca57bf1fb24e5	chr1	58658959	58669764	ENST00000622766.1	MYSM1	0.0382501	1.26252
transd0416fe3b30343cc	chr5	142108800	142141300	ENST00000253814.5	NDFIP1	0.0633404	1.2447
trans8819dbb9fb1d5d5d	chr9	130702288	130702566	ENST00000372358.9	NA	0.172301	1.22297
trans86ba1a8475624f5e	chr5	112795269	112798962	ENST00000508376.6	NA	0.023113	1.21892
transccaa0d6ea778640d	chr5	131349203	131351175	ENST00000360515.7	NA	0.100807	1.18419
trans87c5c512d2d51fea	chr17	1448650	1449946	ENST00000300574.2	NA	0.078062	1.17772
trans8bf8e13eaad41c23	chr7	131448080	131449083	ENST00000421797.6	NA	0.0958184	1.15131
trans1308d339ba965773	chr7	74231942	74254427	ENST00000055077.7	RFC2	0.173063	1.11875
trans201224f3b6470618	chr4	155666684	155696956	ENST00000511108.5	GUCY1A1	0.0757176	1.10067
trans4710330d3b24eb96	chr16	69836059	69836892	ENST00000359154.6	NA	0.0967726	1.05274
trans24ce317c57806827	chr5	138292096	138292479	ENST00000323760.10	NA	0.0817008	1.04871
trans7a5d31057ffcd4e1	chr10	68437011	68471995	ENST00000362768.1	DNA2	0.249369	1.01272
transce242f622f30e732	chr11	71927293	71928856	ENST00000361756.7	NA	0.218337	1.00139
trans35e0cefd928b099d	chr8	31070068	31073913	ENST00000298139.5	NA	0.20559	0.964961
transe9db8ad7f78feafa	chr17	64346544	64347129	ENST00000563924.5	NA	0.231444	0.910296
transdbba7370c7094beb	chr9	129895838	129901163	ENST00000446176.6	FNBP1	0.228666	0.903182
transefbc57f1b768a108	chr11	119168873	119182704	ENST00000409109.5	NLRX1	0.170656	0.900796
trans7aee5040cd1190fa	chr12	108708611	108710677	ENST00000261401.7	NA	0.198759	0.84997
trans7dac586005a01788	chr19	21033453	21118054	ENST00000425625.5	ZNF430/ZNF714	0.27343	0.767564
transaff2ac082a53f381	chr15	43826796	43844414	ENST00000263795.10	WDR76	0.371179	0.724864
transb9f4a14335b2f89a	chr1	90915555	90983481	ENST00000337393.9	ZNF644	0.330947	0.671214
transa8ae79f19e9a21bb	chr9	96414667	96415218	ENST00000375256.4	NA	0.423048	0.654578
trans14b50d8a8a0a254f	chr10	27154947	27168580	ENST00000375946.8	MASTL	0.45155	0.635802
trans78838dd4ba15fc31	chr16	20674474	20755616	ENST00000637768.1	NA	0.558946	0.623006
trans8f1b03b3e3021ba6	chr20	13584237	13585940	ENST00000337743.8	NA	0.376886	0.588092
transe73e373b59d2cac4	chr17	30611890	30612883	ENST00000579301.5	NA	0.583291	0.427581
trans7c5dd62f82f9d52b	chr10	63226988	63314373	ENST00000399262.6	NA	0.589693	0.36331
transb6bcb20cf89ac469	chr17	78732968	78745723	ENST00000361101.8	NA	0.684009	0.336708
trans7c8873965835a1c5	chr7	73398981	73470370	ENST00000344575.4	BAZ1B	0.522815	0.333997
transfb0ab13b8d2c4d8d	chr17	61844637	61863539	ENST00000259008.6	BRIP1	0.878232	0.115493
transe7db3c2eb5b880f1	chr14	20457859	20461688	ENST00000250489.8	PIP4P1	0.413019	-0.573046
trans7d6594e882f8f6eb	chr8	28345588	28386291	ENST00000344423.9	ZNF395	0.28917	-0.696684
transe36b39b634a32213	chr16	67662947	67668755	ENST00000403458.8	C16orf86	0.202467	-1.13592
transf8b2c56ab01073cd	chr12	55930853	55954021	ENST00000331886.9	DGKA	0.0195479	-1.67174
trans772ae3cf1ed568d4	chr17	64322929	64350621	ENST00000563924.5	PECAM1	0.0121957	-2.08404
